# Supplementary material for: Addressing Contaminants of Emerging Concern in Aquaculture: A Vacuum Membrane Distillation Approach
Source: Membranes (Basel). 2025 Apr 24;15(5):127. doi: 10.3390/membranes15050127 (PMC12113035; doi:10.3390/membranes15050127)
Supplement: Supplementary file 1 [file membranes-15-00127-s001.zip]

Archive with 1 entries (1 files):
- membranes-3522442-supplementary.pdf
